# Supplementary material for: Assessing the clinical utility of protein structural analysis in genomic variant classification: experiences from a diagnostic laboratory
Source: Genome Med. 2022 Jul 22;14:77. doi: 10.1186/s13073-022-01082-2 (PMC9308257; doi:10.1186/s13073-022-01082-2)
Supplement: Supplementary file 1 — Additional file 1. List of variants subjected to structural analysis, with details of protein modelling, effects observed and contribution of evidence to final variant classification. [file 13073_2022_1082_MOESM1_ESM.xlsx]

## Sheet: Additional_file_1
Caswell RC, Gunning AC, Ellard S, and Wright F. “Assessing the clinical utility of protein structural analysis in variant classification: experiences from a diagnostic laboratory.”
ADDITIONAL FILE 1. List of missense variants subjected to additional analysis of protein structure, 2016-2020.
This list includes only variants for which 3D structural analysis could be performed, using either an experimental structure for the protein in question or a structure derived from comparative modeling. All variants are shown in HGVS format for the specified transcript. Prefixes used for domain identifiers refer to the following databases: PF, Pfam (http://pfam.xfam.org/); PS, PROSITE (https://pr…
gene	transcript	c.	p.	DECIPHER ID	request date	variant type	UniProt id	domain ID	protein domain	model type	PDB identifier & chain, or modelling method	resolution (Å)	residues covered	% identity to template	analysis in FoldX?	FoldX ΔΔG value (kcal/mol)	predicted effect of variant	structural evidence used in classification?	criterion applied under ACMG guidelines	final classification	genetic diagnosis	MIM #	was structural evidence required for classification as pathogenic/likely pathogenic?
ABCC6	NM_001171	1171A>G	Arg391Gly	400402	2019-06-01	missense	O95255	PF00664	ABC transporter TM region	homology	6bhuA	3.14	198-1502	49.26	Yes	3.13	destabilising	Yes	PM1_Supporting	Likely pathogenic	Pseudoxanthoma elasticum	264800	Yes
ABCC6	NM_001171	1199C>T	Ser400Phe	400402	2019-06-01	missense	O95255	PF00664	ABC transporter TM region	homology	6bhuA	3.14	198-1502	49.26	Yes	4.39	destabilising	Yes	PM1_Supporting	Likely pathogenic	Pseudoxanthoma elasticum	264800	Yes
ABCC6	NM_001171	1258C>G	Leu420Val	400402	2019-06-01	missense	O95255	PF00664	ABC transporter TM region	homology	6bhuA	3.14	198-1502	49.26				Yes	PM1_Supporting	Likely pathogenic	Pseudoxanthoma elasticum	264800	Yes
ABCC6	NM_001171	3341G>A	Arg1114His	407358	2019-11-01	missense	O95255	PF00664	ABC transporter TM region	homology	6bhuA	3.14	198-1502	49.26	Yes	3.15	destabilising	No	n/a	Likely pathogenic	Pseudoxanthoma elasticum	264800	n/a
ABCC8	NM_001287174	1211_1225dup	Thr404_Ser408dup	484589	2019-10-01	in-frame insertion	Q09428	PF00664	ABC transporter TM region	experimental	6c3oF	3.9	1-1581	100	No	n/a	?impaired ligand binding	No	n/a	VUS	no genetic diagnosis	na	n/a
ABCC8	NM_001287174	4033A>T	Ile1345Phe	391044	2019-10-01	missense	Q09428	PF00005	ABC transporter	experimental	6c3oF	3.9	1-1581	100	Yes	1.26	allosteric	Yes	PM1_Supporting	Likely pathogenic	Hyperinsulinemic hypoglycemia, familial, 1	256450	Yes
AGPS	NM_003659	1115G>T	Gly372Val	484590	2020-08-01	missense	O00116	PS51387	FAD-binding PCMH-type	homology	4bbyA	1.9	81-658	94.69	Yes	17.47	destabilising	Yes	PM1_Supporting	Likely pathogenic	Rhizomelic chondrodysplasia punctata, type 3	600121	Yes
AGPS	NM_003659	1712A>C	Tyr571Ser	484590	2020-08-01	missense	O00116	PF02913	FAD linked oxidases, C-terminal domain	homology	4bbyA	1.9	81-658	94.69	Yes	4.42	destabilising	Yes	PM1_Supporting	Likely pathogenic	Rhizomelic chondrodysplasia punctata, type 3	600121	Yes
ARSL	NM_000047	247G>A	Ala83Thr	379158	2018-09-01	missense	P51690	PF00884	Sulfatase	homology	1p49A	2.6	37-585	52.75	Yes	2.01646	destabilising	Yes	PP3_Supporting	VUS	no genetic diagnosis	na	No
ARSL	NM_000047	1140G>A	Met380Ile	376820	2018-10-01	missense	P51690	PF00884	Sulfatase	homology	1p49A	2.6	37-585	52.75	Yes	4.57519	destabilising	Yes	PM1_Moderate	Likely pathogenic	Chondrodysplasia punctata, X-linked recessive	302950	Yes
ARSL	NM_000047	1227_1228delinsAT	Ser410Cys	409211	2019-02-01	missense	P51690	PF00884	Sulfatase	homology	1p49A	2.6	37-585	52.75	Yes	-0.33	allosteric	Yes	PM1_Moderate	Likely pathogenic	Chondrodysplasia punctata, X-linked recessive	302950	Yes
ARSL	NM_000047	1496C>T	Pro499Leu	371949	2018-08-01	missense	P51690	PF14707	C-terminal region of aryl-sulfatase	homology	1p49A	2.6	37-585	52.75	Yes	0.538396	?altered disulphide bonding	Yes	PP3_Supporting	VUS	no genetic diagnosis	na	No
ASNS	NM_133436	799G>C	Ala267Pro	369619	2018-04-01	missense	P08243	PF00733	Asparagine synthase	homology	1ct9A	2	2-536	38.31	Yes	5.37384	destabilising	Yes	PM1_Supporting	VUS	no genetic diagnosis	na	No
BRD4	NM_058243	471_473delCTT	Phe157del	386722	2019-03-01	in-frame deletion	O60885	IPR001487	Bromodomain	experimental	6czuA	1.8	43-170	100	Yes	8.43	destabilising	Yes	PM1_Moderate	Likely pathogenic	Dravet syndrome	na	Yes
CASR	NM_000388	488C>G	Pro163Arg	365403	2017-03-01	missense	P41180	PF01094	Receptor family ligand binding region	experimental	5ksA	2.6	20-607	100	No	n/a	altered secondary structure	Yes	PM1_Moderate	Pathogenic	Hypocalciuric hypercalcemia, type I	145980	Yes
CASR	NM_000388	579G>C	Gln193His	349060	2016-08-01	missense	P41180	PF01094	Receptor family ligand binding region	experimental	5ksA	2.6	20-607	100	No	n/a	?allosteric	No	n/a	VUS	no genetic diagnosis	na	n/a
CERT1 (COL4A3BP)	NM_001130105	1112G>A	Gly371Glu	419418	2020-05-01	missense	Q9Y5P4	na	n/a	homology	Phyre2 (IM)	n/a	1-625	n/a	No	n/a	no obvious effect	No	n/a	VUS	no genetic diagnosis	na	n/a
CLPB	NM_030813	1085G>A	Arg362Gln	349305	2016-12-01	missense	Q9H078	cd00009	AAA+	homology	3j3tD	9	331-505	47.13	No	n/a	likely destabilising	Yes	PM1_Moderate	Likely pathogenic	3-methylglutaconic aciduria, type VII	616271	Yes
CNTNAP1	NM_003632	635T>C	Leu212Pro	351768	2017-02-01	missense	P78357	PF02210	Laminin G-like	homology	3poyA	3.02	174-355	31.07	No	n/a	likely destabilising	Yes	PM1_Supporting	Likely pathogenic	Hypomyelinating neuropathy, congenital, 3	618186	Yes
CNTNAP1	NM_003632	685_693delinsCTCGACCTG	Gly229_His231del/ins_LeuAspLeu	409213	2019-12-01	in-frame delins	P78357	PF02210	Laminin G-like	homology	3poyA	3.02	174-355	31.07	No	n/a	likely destabilising	Yes	PM1_Supporting	Likely pathogenic	Hypomyelinating neuropathy, congenital, 3	618186	Yes
CRYBA4	NM_001886	162G>C	Trp54Cys	410722	2020-01-01	missense	P53673	PF00030	Beta/Gamma crystallin	experimental	3lwkA	1.7	8-196	100	Yes	5.55	destabilising	Yes	PM1_Supporting	Likely pathogenic	Cataract 23	610425	Yes
CYP21A2	NM_000500	1379C>G	Pro460Arg	484591	2020-07-01	missense	P08686	PF00067	Cytochrome P450	experimental	5vbuA	3.31	30-495	100	Yes	5.35	destabilising	Yes	PM1_Supporting	Likely pathogenic	Adrenal hyperplasia, congenital	201910	Yes
DMD	NM_004006	593A>C	His198Pro	409112	2019-11-01	missense	P11532	PF00307	Calponin-homology (CH) domain	experimental	1dxxA	2.6	9-246	100	Yes	4.12	destabilising	No	n/a	VUS	no genetic diagnosis	na	n/a
DUOX2	NM_014080	2616T>G	Asn872Lys	358311	2017-11-01	missense	Q9NRD8	PS50222	EF-hand calcium-binding domain	homology	2vb6B	2.3	815-890	35.53	Yes	0.2221	loss of calcium binding	Yes	PM1_Moderate	VUS	no genetic diagnosis	na	No
DYRK1A	NM_130438	1028A>C, 1030A>T	Asp343Ala, Met344Leu	349224	2017-03-01	missense	Q13627	PF00069	Protein kinase	experimental	2vx3A	2.4	127-485	100	No	n/a	likely destabilising	Yes	PM1_Supporting	Likely pathogenic	Mental retardation, autosomal dominant 7	614104	No
EBP	NM_006579	353C>G	Thr118Arg	388132	2019-12-01	missense	Q15125	PF05241	EXPERA (EXPanded EBP superfamily)	experimental	6ohtB	3.2	7-219	100	Yes	18.12	destabilising	No	n/a	Pathogenic	Chondrodysplasia punctata, X-linked dominant	302960	n/a
EFTUD2	NM_004247	1820T>C	Leu607Pro	484592	2019-05-01	missense	Q15029	PF14492	Elongation Factor G, domain III	experimental	6id1C	2.86	56-943	100	Yes	7.54764	destabilising	Yes	PM1_Supporting	Likely pathogenic	Mandibulofacial dysostosis, Guion-Almeida type	610536	Yes
ENPP1	NM_006208	1106C>T	Thr369Ile	389464	2019-06-01	missense	P22413	PF01663	Type I phosphodiesterase / nucleotide pyrophosphatase	homology	4gtwA	2.7	191-591	87.53	Yes	1.01318	impaired ligand binding	Yes	PM1_Supporting	Likely pathogenic	Arterial calcification, generalized, of infancy, 1	208000	Yes
FGD1	NM_004463	1979T>G	Val660Gly	367937	2018-05-01	missense	P98174	PF00169	Pleckstrin homology (PH) domain	homology	4gzuA	3.2	590-690	30.93	Yes	5.08903	destabilising	Yes	PM1_Moderate	Likely pathogenic	Aarskog-Scott syndrome	305400	Yes
FGD1	NM_004463	1993C>T	Arg665Cys	358326	2017-10-01	missense	P98174	PF00169	Pleckstrin homology (PH) domain	homology	4gzuA	3.2	590-690	30.93	Yes	0.452646	impaired lipid binding	Yes	PM1_Moderate	Likely pathogenic	Aarskog-Scott syndrome	305400	Yes
FGD1	NM_004463	2269G>A	Gly757Arg	265539	2016-11-01	missense	P98174	PF01363	FYVE zinc finger	homology	3t7lA	1.09	718-793	44.29	No	n/a	likely destabilising, loss of zinc and lipid binding	No	n/a	VUS	no genetic diagnosis	na	n/a
FGFR1	NM_023110	2138T>C	Leu713Pro	484593	2020-10-01	missense	P11362	PF07714	Protein tyrosine and serine/threonine kinase	experimental	5a46B	2.63	465-766	100	Yes	6.89	destabilising	Yes	PM1_Supporting	VUS	no genetic diagnosis	na	No
FLVCR2	NM_017791	793_795del	Leu265del	407375	2019-12-01	missense	Q9UPI3	PF07690	Major Facilitator Superfamily	homology	Phyre2 (IM)	n/a	1-526	n/a	No	n/a	destabilisation of TM helix	Yes	PM1_Supporting	Likely pathogenic	Fowler syndrome	225790	No
FLVCR2	NM_017791	1327A>T	Asn443Tyr	407375	2019-12-01	missense	Q9UPI3	PF07690	Major Facilitator Superfamily	homology	Phyre2 (IM)	n/a	1-526	n/a	Yes	1.49759	impaired substrate binding	Yes	PM1_Supporting	Likely pathogenic	Fowler syndrome	225790	No
GMPPB	NM_013334	299C>T	Thr100Ile	394683	2017-10-01	missense	Q9Y5P6	PF0048	Nucleotidyl transferase	homology	1yp2A-D	2.11	1-352	20.52	Yes	-0.222976	altered homomeric PPI	Yes	PM1_Supporting	Likely pathogenic	Muscular dystrophy-dystroglycanopathy	615320	Yes
GNA11	NM_002067	497G>A	Arg166His	484594	2019-06-01	missense	P29992	PF00503	G-protein alpha subunit	homology	3ah8A	2.9	13-354	86.36	Yes	1.80754	allosteric, destabilising	Yes	PM1_Supporting	VUS	no genetic diagnosis	na	No
GNAO1	NM_020988	980C>A	Thr327Lys	419203	2020-03-01	missense	P09471	PF00503	G-protein alpha subunit	homology	6crkA	2	3-347	73.8	No	n/a	loss of ligand binding	Yes	PM1_Supporting	Likely pathogenic	Developmental and epileptic encephalopathy 17	615473	Yes
GNB1	NM_002074	563T>A	Met188Lys	388063	2019-01-01	missense	P62873	PF00400	WD domain, G-beta repeat	experimental	6crkB	2	2-340	100	Yes	-0.195947	altered PPI	Yes	PM1_Supporting	Likely pathogenic	Intellectual developmental disorder, autosomal dominant 42	616973	No
HNF1A	NM_000545	56C>T	Ser19Leu	368025	2018-05-01	missense	P20823	PF04814	HNF-1, N terminus	homology	1g39A	1.22	1-28	100	Yes	5.4551	destabilising	Yes	PM1_Moderate	Likely pathogenic	MODY, type III	600496	Yes
INS	NM_000207	254_255delinsGT	Ser85Cys	372010	2018-03-01	missense	P01308	PF00049	Insulin/IGF/Relaxin family	experimental	2kqpA	NMR	25-110	100	Yes	0.0615001	altered disulphide bonding	Yes	PM1_Moderate	Likely pathogenic	Maturity-onset diabetes of the young, type 10	613370	Yes
JAG1	NM_000214	382T>G	Trp128Gly	420744	2020-08-01	missense	P78504	na	n/a	experimental	4cc1B	2.84	32-337	100	Yes	9.3215	destabilising	No	n/a	Likely pathogenic	Alagille syndrome 1	118450	n/a
KCNJ11	NM_000525	530G>A	Arg177Lys	484595	2019-11-01	missense	Q14654	na	n/a	experimental	6c3oAB	3.9	32-359	100	Yes	0.878069	?allosteric, altered PPI	No	n/a	VUS	no genetic diagnosis	na	n/a
KCNN3	NM_002249	1616_1618del	Val539del	410808	2020-01-01	in-frame deletion	Q6JXY2	PF07885	Ion channel	homology	6cnm	3.4	267-646	44	Yes	9.21	destabilising, altered substrate channel	No	n/a	Likely pathogenic	Zimmermann-Laband syndrome 3	618658	n/a
KMT2D	NM_003482	9158C>T	Thr3053Ile	419208	2020-03-01	missense	O14686	na	n/a	homology	2ciwA	1.15	2950-3200	31.03	No	n/a	?altered PPI	No	n/a	Likely pathogenic	Kabuki syndrome 1	147920	n/a
L1CAM	NM_000425	3287T>C	Phe1096Ser	409120	2020-01-01	missense	P32004	PS50853	Fibronectin type-III domain	homology	Phyre2 (IM)	n/a	1-526	n/a	Yes	0.478056	no clear effect (???altered PPI)	No	n/a	VUS	no genetic diagnosis	na	n/a
LIAS	NM_006859	386C>T	Thr129Met	419425	2020-04-01	missense	O43766	IPR007197	Radical SAM domain	homology	5exkA	1.86	71-365	43.7	Yes	-2.04317	impaired ligand binding	Yes	PM1_Supporting	Likely pathogenic	Hyperglycinemia, lactic acidosis, and seizures	614462	Yes
LINGO1	NM_032808	1157G>A	Arg386Gln	410795	2019-04-01	missense	Q96FE5	IPR032675	Leucine-rich repeat domain superfamily	experimental	2id5A-D	2.7	40-516	100	Yes	1.06311	?altered homomeric PPI	No	n/a	VUS	Mental retardation, autosomal recessive 64	618103	n/a
MCPH1	NM_024596	32C>A	Ala11Asp	388038	2019-02-01	missense	Q8NEM0	PF12738	twin BRCT domain	experimental	3pa6B	1.5	2-97	100	Yes	5.09776	destabilising	Yes	PM1_Moderate	VUS	no genetic diagnosis	na	No
MED12	NM_005120	4070G>A	Arg1357His	398153	2019-07-01	missense	Q93074	na	n/a (disordered?)	homology	VIVACE	n/a	1326-1643	n/a	Yes	0.279946	no clear effect (???altered PPI)	No	n/a	VUS	no genetic diagnosis	na	n/a
MEN1	NM_130799	137A>C	His46Pro	484596	2018-12-01	missense	O00255	PF05053	Menin	experimental	5db0A	1.5	2-589	100	Yes	5.983	destabilising	Yes	PM1_Moderate	Likely pathogenic	Multiple endocrine neoplasia 1	131100	Yes
MEN1	NM_130799	490G>C	Ala164Pro	314063	2018-12-01	missense	O00255	PF05053	Menin	experimental	5db0A	1.5	2-589	100	Yes	5.11066	destabilising	No	n/a	Pathogenic	Multiple endocrine neoplasia 1	131100	n/a
MEN1	NM_130799	524T>C	Leu175Pro	349169	2018-12-01	missense	O00255	PF05053	Menin	experimental	5db0A	1.5	2-589	100	Yes	8.45972	destabilising	Yes	PM1_Supporting	Likely pathogenic	Multiple endocrine neoplasia 1	131100	No
MEN1	NM_130799	533C>G	Ser178Cys	420685	2020-07-01	missense	O00255	PF05053	Menin	experimental	5ddaA	1.83	2-589	100	Yes	3.24176	destabilising	Yes	PM1_Supporting	VUS	no genetic diagnosis	na	No
MEN1	NM_130799	1078A>T	Ile360Phe	367945	2018-04-01	missense	O00255	PF05053	Menin	experimental	5db0A	1.5	2-589	100	Yes	14.135	destabilising	Yes	PM1_Moderate	Likely pathogenic	Multiple endocrine neoplasia 1	131100	Yes
MEN1	NM_130799	1091T>C	Phe364Ser	296102	2018-12-01	missense	O00255	PF05053	Menin	experimental	5db0A	1.5	2-589	100	Yes	5.01319	destabilising	No	n/a	Pathogenic	Multiple endocrine neoplasia 1	131100	n/a
MEN1	NM_130799	1256G>A	Gly419Asp	400412	2018-12-01	missense	O00255	PF05053	Menin	experimental	5db0A	1.5	2-589	100	Yes	13.1476	destabilising	No	n/a	Likely pathogenic	Multiple endocrine neoplasia 1	131100	n/a
MYCN	NM_005378	1325T>C	Leu442Pro	351245	2019-02-01	missense	P04198	IPR036638	Helix-loop-helix DNA-binding domain superfamily	homology	5i50A	2.7	377-463	54.02	Yes	3.54127	destabilisation of coiled coil region	Yes	PM1_Supporting	VUS	no genetic diagnosis	na	No
NIPBL	NM_133433	5051C>A	Thr1684Lys	394679	2019-08-01	missense	Q6KC79	IPR016024	Armadillo-type fold	homology	5t8vA	2.8	1400-2597	21.47	Yes	5.0584	destabilising	No	n/a	VUS	no genetic diagnosis	na	n/a
NKX2-1	NM_001079668	640_642dup	Lys214dup	261853	2018-07-01	in-frame insertion	P43699	PF00046	Homeodomain	homology	1fttA	NMR	161-225	100	Yes	6.33	destabilising	No	n/a	VUS	no genetic diagnosis	na	n/a
NOTCH2	NM_024408	3842G>A	Cys1281Tyr	420669	2020-05-01	missense	Q04721	PS50026	EGF-like domain	homology	4xl1A	2.3	1261-1301	39.13	No	n/a	loss of structural disulphide bond	Yes	PM1_Supporting	VUS	no genetic diagnosis	na	No
OFD1	NM_003611	257G>C	Gly86Ala	419243	2020-03-01	missense	O75665	PF16045	LisH	homology	1uuj	1.75	74-101	42.86	Yes	6.86514	destabilising	Yes	PM1_Supporting	VUS	no genetic diagnosis	na	No
OSGEP	NM_017807	157A>T	Ile53Phe	406054	2019-11-01	missense	Q9NPF4	PF00814	tRNA N6-adenosine threonylcarbamoyltransferase	experimental	6gwjK	1.95	2-335	100	Yes	6.60296	destabilising, altered PPI	Yes	PM1_Supporting	Likely pathogenic	Galloway-Mowat syndrome 3	617729	Yes
PHEX	NM_000444	187G>C	Ala63Pro	408888	2020-09-01	missense	P78562	PS51885	Neprilysin-like (M13) protease domain	homology	6sh1A	2.1	54-749	37.39	Yes	6.28549	destabilising	No	n/a	VUS	no genetic diagnosis	na	n/a
PHEX	NM_000444	1640A>C	Gln547Pro	409121	2019-10-01	missense	P78562	PF01431	Peptidase family M13	homology	5jmyA	2	52-749	37.44	Yes	4.51553	destabilising	No	n/a	VUS	no genetic diagnosis	na	n/a
PHEX	NM_000444	1958C>A	Ala653Asp	371997	2018-08-01	missense	P78562	PF01431	Peptidase family M13	homology	4cthA	2.15	52-749	37.3	Yes	12.2275	destabilising	No	n/a	VUS	no genetic diagnosis	na	n/a
PIEZO1	NM_001142864	7483_7488del	Leu2495_Glu2496del	381188	2018-11-01	in-frame deletion	Q92508	PF12166	Piezo non-specific cation channel, R-Ras-binding domain	homology	6bpzA	3.8	1142-2518	81.458	Yes	6.729	destabilising	No	n/a	Likely pathogenic	Lymphatic malformation 6	616843	n/a
PIGG	NM_001127178	812T>G	Met271Arg	386726	2019-01-01	missense	Q5H8A4	PF01663	Type I phosphodiesterase / nucleotide pyrophosphatase	homology	5tooA	2.03	62-340	21.53	Yes	4.70958	destabilising	Yes	PM1_Supporting	Likely pathogenic	Mental retardation, autosomal recessive 53	616917	No
PIGG	NM_001127178	832G>A	Gly278Arg	386726	2019-01-01	missense	Q5H8A4	PF01663	Type I phosphodiesterase / nucleotide pyrophosphatase	homology	5tooA	2.03	62-340	21.53	Yes	2.27966	destabilising, altered PPI	Yes	PM1_Supporting	Likely pathogenic	Mental retardation, autosomal recessive 53	616917	No
PPP2R1A	NM_014225	658G>A	Val220Met	280097	2017-01-01	missense	P30153	PF02985	HEAT repeat	experimental	2nppA	3.3	8-589	100	No	n/a	altered PPI	Yes	PM1_Moderate	Likely pathogenic	Mental retardation, autosomal dominant 36	616362	No
PTH	NM_000315	148G>C	Glu50Gln	419462	2020-06-01	missense	P01270	PF01279	Parathyroid hormone family	homology	6nbfB	3	32-63	35.3	Yes	0.260329	altered PPI	Yes	PM1_Supporting	VUS	no genetic diagnosis	na	No
RET	NM_020975	874G>A	Val292Met	484597	2016-10-01	missense	P07949	PF17812	RET Cadherin like domain 3	experimental	4ux8A	24	29-508	100	No	n/a	no clear effect	No	n/a	VUS	no genetic diagnosis	na	n/a
RET	NM_020975	1055A>G	His352Arg	349083	2018-02-01	missense	P07949	PF17812	RET Cadherin like domain 3	experimental	4ux8A	24	29-508	100	Yes	-0.543934	no clear effect (???altered folding)	No	n/a	VUS	no genetic diagnosis	na	n/a
RET	NM_020975	2840T>C	Leu947Pro	349246	2016-12-01	missense	P07949	PF07714	Protein tyrosine and serine/threonine kinase	experimental	2ivsB	2	703-1013	100	No	n/a	?destabilising	No	n/a	Likely pathogenic	Hirschsprung disease	142623	n/a
RET	NM_020975	2951T>C	Met984Thr	376760	2018-09-01	missense	P07949	PF07714	Protein tyrosine and serine/threonine kinase	experimental	2ivsB	2	703-1013	100	Yes	4.25642	destabilising	Yes	PM1_Supporting	Likely pathogenic	Hirschsprung disease	142623	No
ROR2	NM_004560	950A>G	Tyr317Cys	422559	2020-10-01	missense	Q01974	PF00051	Kringle	experimental	6osnA	1.08	314-394	100	Yes	1.5205	altered disulphide bonding	Yes	PM1_Supporting	Likely pathogenic	Robinow syndrome, autosomal recessive	268310	Yes
SDHA	NM_004168	1934T>C	Ile645Thr	406052	2019-11-01	missense	P31040	PF02910	Fumarate reductase flavoprotein C-term	homology	3sfdA	2.61	52-664	96	Yes	0.86615	no clear effect (???altered inter-domain contact)	No	n/a	VUS	no genetic diagnosis	na	n/a
SHH	NM_000193	1046C>A	Thr349Lys	420804	2020-09-01	missense	Q15465	PF01079	Hint module	homology	6tyyA	1.36	198-366	36.3	Yes	7.08467	destabilising	Yes	PM1_Supporting	Likely pathogenic	Holoprosencephaly 3	142945	Yes
SHH	NM_000193	1102G>A	Glu368Lys	371935	2018-03-01	missense	Q15465	PF01079	Hint module	homology	Phyre2 (IM)	n/a	198-463	n/a	Yes	0.181884	altered inter-domain contact	Yes	PM1_Supporting	VUS	no genetic diagnosis	na	No
SLC25A3	NM_005888	370G>C	Ala124Pro	408957	2020-04-01	missense	Q00325	PF00153	Mitochondrial carrier protein	homology	I-TASSER	n/a	1-362	n/a	Yes	11.1978	destabilising	No	n/a	VUS	no genetic diagnosis	na	n/a
SLC25A46	NM_138773	746G>A	Gly249Asp	360152	2018-01-01	missense	Q96AG3	na	n/a	homology	Phyre2 (IM)	n/a	1-418	n/a	Yes	16.83	destabilising	Yes	PM1_Moderate	Likely pathogenic	Neuropathy, hereditary motor and sensory, type VIB	616505	Yes
SLC35D1	NM_015139	398C>T	Pro133Leu	365281	2017-09-01	missense	Q9NTN3	PF03151	Triose-phosphate Transporter family	homology	Phyre2 (IM)	n/a	1-355	n/a	Yes	0.520775	altered secondary structure	Yes	PM1_Supporting	Likely pathogenic	Schneckenbecken-like dysplasia	na	Yes
SLC5A1	NM_000343	475T>C	Ser159Pro	419239	2020-02-01	missense	P13866	PF00474	Sodium:solute symporter family	homology	I-TASSER	n/a	1-664	n/a	Yes	1.04917	destabilisation of TM helix	Yes	PM1_Supporting	Likely pathogenic	Glucose/galactose malabsorption	606824	Yes
SLC5A1	NM_000343	1007G>A	Arg336His	419239	2020-02-01	missense	P13866	PF00474	Sodium:solute symporter family	homology	I-TASSER	n/a	1-664	n/a	Yes	6.32736	destabilising	No	n/a	Likely pathogenic	Glucose/galactose malabsorption	606824	n/a
SOX10	NM_006941	386T>C	Leu129Pro	484598	2017-04-01	missense	P56693	PF00505	HMG (high mobility group) box	homology	4euwA	2.77	97-179	93.98	Yes	6.6	destabilising	Yes	PM1_Supporting	VUS	no genetic diagnosis	na	No
SOX10	NM_006941	395C>T	Ala132Val	381159	2017-03-01	missense	P56693	PF00505	HMG (high mobility group) box	homology	4euwA	2.77	97-179	93.98	No	n/a	loss of DNA binding	Yes	PM1_Supporting	Likely pathogenic	Waardenburg syndrome	602229	Yes
STRA6	NM_022369	526G>A	Gly176Ser	400398	2019-09-01	missense	Q9BX79	na	Transmembrane helix	homology	5sy1B	3.9	38-651	43.24	Yes	2.02176	destabilising, ?allosteric	Yes	PM1_Supporting	Likely pathogenic	Microphthalmia, syndromic 9	601186	Yes
SYNGAP1	NM_006772	1063G>A	Gly355Arg	419185	2020-01-01	missense	Q96PV0	PF00168	C2 domain	homology	2r83A	2.7	262-368	26	Yes	-0.700317	altered folding	Yes	PM1_Supporting	VUS	no genetic diagnosis	na	No
TBCD	NM_005993	514G>A	Gly172Arg	394712	2018-09-01	missense	Q9BTW9	IPR033162	Tubulin-folding cofactor D family	homology	Phyre2 (IM)	n/a	46-1187	n/a	Yes	7.20862	destabilising	No	n/a	VUS	no genetic diagnosis	na	n/a
TBCD	NM_005993	2051T>C	Ile684Thr	394712	2018-09-01	missense	Q9BTW9	IPR033162	Tubulin-folding cofactor D family	homology	Phyre2 (IM)	n/a	46-1187	n/a	Yes	1.24191	no clear effect (???altered folding)	No	n/a	VUS	no genetic diagnosis	na	n/a
TBL1XR1	NM_024665	943G>A	Asp315Asn	397776	2019-02-01	missense	Q9BZK7	cd00200	WD40 domain	homology	5nafA	2.49	155-513	99.43	Yes	2.77781	destabilising, ?altered PPI	Yes	PM1_Supporting	Likely pathogenic	TBL1XR1‐related intellectual disability	608628	Yes
TBX19	NM_005149	490A>G	Lys164Glu	422985	2016-09-01	missense	O60806	PF00907	T-box	homology	1xbrC	2.5	40-283	81.52	No	n/a	?altered PPI	Yes	PM1_Supporting	Likely pathogenic	Adrenocorticotropic hormone deficiency	201400	Yes
TBX19	NM_005149	562G>A	Glu188Lys	422985	2016-09-01	missense	O60806	PF00907	T-box	homology	1xbrC	2.5	40-283	81.52	No	n/a	?altered PPI	Yes	PM1_Supporting	Likely pathogenic	Adrenocorticotropic hormone deficiency	201400	Yes
TRAPPC12	NM_016030	1046A>C	Gln349Pro	410729	2020-03-01	missense	Q8WVT3	PTHR21581	D-alanyl-D-alanine carboxypeptidase family	homology	Phyre2 (G3D)	n/a	330-702	n/a	Yes	8.26	destabilising	No	n/a	VUS	no genetic diagnosis	na	n/a
TRMT1	NM_001136035	1078G>T	Gly360Cys	419428	2020-06-01	missense	Q9NXH9	PF02005	N2,N2-dimethylguanosine tRNA methyltransferase	homology	3axsA	2.16	55-505	26.22	Yes	0.18	?altered folding and/or RNA binding	No	n/a	VUS	no genetic diagnosis	na	n/a
TRPV6	NM_018646	1465G>A	Gly489Arg	381643	2019-01-01	missense	Q9H1D0	PF00520	Ion transport protein	experimental	6boaA	4.2	41-765	100	Yes	-0.842485	?altered folding (disruption of γ turn)	Yes	PM1_Supporting	VUS	no genetic diagnosis	na	No
TRPV6	NM_018646	1978G>C	Gly660Arg	369642	2017-11-01	missense	Q9H1D0	PR01765	Epithelial calcium channel (ECAC) family signature	homology	5wo9A-D	3.25	69-677	91.43	Yes	12.07	destabilising, altered oligomerization	No	n/a	Likely pathogenic	Hyperparathyroidism, transient neonatal	618188	n/a
VARS	NM_006295	41C>T	Pro14Leu	386775	2019-02-01	missense	P26640	na	n/a	homology	4bjvA	1.99	3-208	22.99	Yes	-0.0872995	?altered secondary structure, ?altered PPI	Yes	PM1_Supporting	VUS	no genetic diagnosis	na	No
VARS	NM_006295	2824C>T	Arg942Trp	386775	2019-02-01	missense	P26640	cd07962	Anticodon-binding domain of valyl tRNA synthetases	homology	1gaxB	2.9	295-1260	40.82	Yes	-0.962133	loss of tRNA binding	Yes	PM1_Supporting	Likely pathogenic	Neurodevelopmental disorder with microcephaly, seizures, and cortical atrophy	617802	Yes
WDR35	NM_001006657	2044G>A	Gly682Arg	419201	2020-01-01	missense	Q9P2L0	na	n/a	homology	6qk7A	3.3	72-971	13.8	Yes	-1.646	?altered folding (disruption of β turn); ???altered PPI	No	n/a	VUS	no genetic diagnosis	na	n/a
